# Supplementary material for: Ferroptosis-Related lncRNA to Predict the Clinical Outcomes and Molecular Characteristics of Kidney Renal Papillary Cell Carcinoma
Source: Curr Issues Mol Biol. 2024 Feb 29;46(3):1886–903. doi: 10.3390/cimb46030123 (PMC10969180; doi:10.3390/cimb46030123)
Supplement: Supplementary file 1 [file cimb-46-00123-s001.zip]

Archive with 2 entries (2 files):
- Supplementary Figure.pdf
- Table S1 ferroptosis-related genes.xlsx
