# Supplementary material for: Ferroptosis-Related lncRNA to Predict the Clinical Outcomes and Molecular Characteristics of Kidney Renal Papillary Cell Carcinoma
Source: Curr Issues Mol Biol. 2024 Feb 29;46(3):1886–903. doi: 10.3390/cimb46030123 (PMC10969180; doi:10.3390/cimb46030123)
Supplement: Supplementary file 1 [file cimb-46-00123-s001.zip › Table S1 ferroptosis-related genes.xlsx]

## Sheet: Sheet1
FerrDb
	Suppressor		Driver		Marker
	Gene	Name	Gene	Name	Gene	Name
	SLC7A11	Solute carrier family 7 member 11	RPL8	Ribosomal protein L8	PTGS2	Simply a downstream marker of ferroptosis. The most upregulated gene in BJeLR cells upon treatment with either erastin or (1S, 3R)-RSL3, but ferroptotic cell death was not affected by inhibition of the enzyme.
	AKR1C1	Aldo-keto reductase family 1 member C1	IREB2	Iron response element binding protein 2	DUSP1	Expression was upregulated during ferroptosis induced by erastin or RSL3.
	AKR1C2	Aldo-keto reductase family 1 member C2	ATP5MC3	ATP synthase membrane subunit c locus 3	NOS2	Expression was upregulated during ferroptosis induced by erastin or RSL3.
	AKR1C3	Aldo-keto reductase family 1 member C3	CS	Citrate synthase	NCF2	Expression was upregulated during ferroptosis induced by erastin or RSL3.
	MUC1	Mucin 1, cell surface associated	EMC2	ER membrane protein complex subunit 2	MT3	Expression was upregulated during ferroptosis induced by erastin or RSL3.
	SLC40A1	Solute carrier family 40 member 1	ACSF2	Acyl-CoA synthetase family member 2	UBC	Expression was upregulated during ferroptosis induced by erastin or RSL3.
	CISD1	CDGSH iron sulfur domain 1	NOX1	Nicotinamide adenine dinucleotide phosphate (NADPH) oxidase (NOX) 1	ALB	Expression was upregulated during ferroptosis induced by erastin or RSL3.
	ATF4	Activating transcription factor 4	CYBB	Cytochrome b-245 beta chain	TXNRD1	Expression was upregulated during ferroptosis induced by erastin or RSL3.
	SCD	Stearoyl-CoA desaturase	NOX3	Nicotinamide adenine dinucleotide phosphate (NADPH) oxidase (NOX) 3	SRXN1	Expression was upregulated during ferroptosis induced by erastin or RSL3.
	FADS2	Fatty acid desaturase 2	NOX4	Nicotinamide adenine dinucleotide phosphate (NADPH) oxidase (NOX) 4	GPX2	Expression was upregulated during ferroptosis induced by erastin or RSL3.
	SRC	SRC proto-oncogene, non-receptor tyrosine kinase	NOX5	Nicotinamide adenine dinucleotide phosphate (NADPH) oxidase (NOX) 5	BNIP3	Expression was upregulated during ferroptosis induced by erastin or RSL3.
	STAT3	Signal transducer and activator of transcription 3	DUOX1	Dual oxidase 1	OXSR1	Expression was upregulated during ferroptosis induced by erastin or RSL3.
	PML	Promyelocytic leukemia	DUOX2	Dual oxidase 2	SELENOS	Expression was upregulated during ferroptosis induced by erastin or RSL3.
	NFS1	NFS1 cysteine desulfurase	G6PD	Glucose-6-phosphate dehydrogenase	ANGPTL7	Expression was downregulated during ferroptosis induced by erastin or RSL3.
	TP63	Tumor protein p63	PGD	Phosphoglycerate dehydrogenase	CHAC1	Up-regulated in erastin-treated samples. A useful pharmacodynamic marker of system Xc- inhibition.
	CDKN1A	Cyclin dependent kinase inhibitor 1A	VDAC2	Valtage-dependent anion channels 2	SLC7A11	Similar to erastin treatment, silencing of this gene inhibits glutamate release. Erastin specifically inhibits SLC7A11-dependent system Xc- function.
	VDAC2	Voltage dependent anion channel 2	ACSL4	Acyl-CoA synthetase long chain family member 4	DDIT4	Up-regulated (>= 2 fold) in erastin-treated samples.
	FH	Fumarate hydratase	LPCAT3	Lysophosphatidylcholine acyltransferase 3	LOC284561	Up-regulated (>= 2 fold) in erastin-treated samples.
	CISD2	CDGSH iron sulfur domain 2	NRAS	NRAS proto-oncogene, GTPase	ASNS	Up-regulated (>= 2 fold) in erastin-treated samples.
	MIR9-1	microRNA 9-1	KRAS	KRAS proto-oncogene, GTPase	TSC22D3	Up-regulated (>= 2 fold) in erastin-treated samples.
	MIR9-2	microRNA 9-2	HRAS	HRas proto-oncogene, GTPase	DDIT3	Up-regulated (>= 2 fold) in erastin-treated samples.
	MIR9-3	microRNA 9-3	NCOA4	Nuclear receptor coactivator 4	JDP2	Up-regulated (>= 2 fold) in erastin-treated samples.
	ISCU	Iron-sulfur cluster assembly enzyme	ALOX12	Arachidonate 12-lipoxygenase, 12S type	SESN2	Up-regulated (>= 2 fold) in erastin-treated samples.
	ACSL3	Acyl-CoA synthetase long chain family member 3	ALOX12B	Arachidonate 12-lipoxygenase, 12R type	SLC1A4	Up-regulated (>= 2 fold) in erastin-treated samples.
	CD44	CD44 molecule (Indian blood group)	ALOX15	Arachidonate 15-lipoxygenase	PCK2	Up-regulated (>= 2 fold) in erastin-treated samples.
	LINC00336	Long intergenic non-protein coding RNA 336	ALOX15B	Arachidonate 15-lipoxygenase type B	TXNIP	Up-regulated (>= 2 fold) in erastin-treated samples.
	BRD4	Bromodomain containing 4	ALOXE3	Arachidonate lipoxygenase 3	VLDLR	Up-regulated (>= 2 fold) in erastin-treated samples.
	PRDX6	Peroxiredoxin 6	PHKG2	Phosphorylase kinase catalytic subunit gamma 2	GPT2	Up-regulated (>= 2 fold) in erastin-treated samples.
	MIR17	microRNA 17	EGFR	Epidermal growth factor receptor	PSAT1	Up-regulated (>= 2 fold) in erastin-treated samples.
	CA9	Carbonic anhydrase 9	MAPK3	Mitogen-activated protein kinase 3	LURAP1L	Up-regulated (>= 2 fold) in erastin-treated samples.
	LAMP2	Lysosomal associated membrane protein 2	MAPK1	Mitogen-activated protein kinase 1	SLC7A5	Up-regulated (>= 2 fold) in erastin-treated samples.
	PROM2	Prominin 2	ZEB1	Zinc finger E-box binding homeobox 1	HERPUD1	Up-regulated (>= 2 fold) in erastin-treated samples.
	GCH1	GTP cyclohydrolase 1	SOCS1	Suppressor of cytokine signaling 1	XBP1	Up-regulated (>= 2 fold) in erastin-treated samples.
	GPX4	Glutathione peroxidase 4	CDO1	Cysteine dioxygenase type 1	ATF3	Up-regulated (>= 2 fold) in erastin-treated samples.
	RB1	RB transcriptional corepressor 1	MYB	MYB proto-oncogene, transcription factor	SLC3A2	Up-regulated (>= 2 fold) in erastin-treated samples.
	HSPB1	Heat shock protein family B (small) member 1	CHAC1	ChaC glutathione specific gamma-glutamylcyclotransferase 1	CBS	Up-regulated (>= 2 fold) in erastin-treated samples.
	HSF1	Heat shock transcription factor 1	LINC00472	Long intergenic non-protein coding RNA 472	ATF4	Up-regulated (>= 2 fold) in erastin-treated samples.
	NFE2L2	Nuclear factor, erythroid 2 like 2	PRKAA2	Protein kinase AMP-activated catalytic subunit alpha 2	ZNF419	Up-regulated (>= 2 fold) in erastin-treated samples.
	SQSTM1	Sequestosome 1	PRKAA1	Protein kinase AMP-activated catalytic subunit alpha 1	KLHL24	Up-regulated (>= 2 fold) in erastin-treated samples.
	NQO1	NAD(P)H quinone dehydrogenase 1	BAP1	BRCA1 associated protein 1	TRIB3	Up-regulated (>= 2 fold) in erastin-treated samples.
	HMOX1	Heme oxygenase 1	ABCC1	ATP binding cassette subfamily C member 1	ZFP69B	Up-regulated (>= 2 fold) in erastin-treated samples.
	FTH1	Ferritin heavy chain 1	MIR6852	microRNA 6852	ATP6V1G2	Up-regulated (>= 2 fold) in erastin-treated samples.
	MT1G	Metallothionein 1G	ACVR1B	Activin A receptor type 1B	VEGFA	Up-regulated (>= 2 fold) in erastin-treated samples.
	HSPA5	Heat shock protein family A (Hsp70) member 5	TGFBR1	Transforming growth factor beta receptor 1	GDF15	Up-regulated (>= 2 fold) in erastin-treated samples.
	TP53	Tumor protein p53	TNFAIP3	TNF alpha induced protein 3	TUBE1	Up-regulated (>= 2 fold) in erastin-treated samples.
	HELLS	Helicase, lymphoid specific	ATF3	Activating transcription factor 3	ARRDC3	Up-regulated (>= 2 fold) in erastin-treated samples.
	MIR137	microRNA 137	ATM	ATM serine/threonine kinase	CEBPG	Up-regulated (>= 2 fold) in erastin-treated samples.
	CBS	Cystathionine beta-synthase	IDH1	Isocitrate dehydrogenase (NADP(+)) 1	SNORA16A	Down-regulated (>= 2 fold) in erastin-treated samples.
	OTUB1	OTU deubiquitinase, ubiquitin aldehyde binding 1	LONP1	Lon peptidase 1, mitochondrial	RGS4	Down-regulated (>= 2 fold) in erastin-treated samples.
	SESN2	Sestrin 2	TP53	Tumor protein p53	BLOC1S5-TXNDC5	Down-regulated (>= 2 fold) in erastin-treated samples.
	NF2	Neurofibromin 2	KEAP1	Kelch like ECH associated protein 1	LOC390705	Down-regulated (>= 2 fold) in erastin-treated samples.
	ARNTL	Aryl hydrocarbon receptor nuclear translocator like	HMOX1	Heme oxygenase 1	EIF2S1	Phosphorylated in erastin-treated sample.
	HIF1A	Hypoxia inducible factor 1 subunit alpha	ATG5	Autophagy related 5	HSD17B11	Enriched in RSL3-resistant cells.
	JUN	Jun proto-oncogene, AP-1 transcription factor subunit	ATG7	Autophagy related 7	AGPAT3	Enriched in RSL3-resistant cells.
	TMBIM4	Transmembrane BAX inhibitor motif containing 4	SAT1	Spermidine/spermine N1-acetyltransferase 1	SETD1B	Enriched in GPX4 inhibitor ML162-resistant cells.
	PLIN2	Perilipin 2	DPP4	Dipeptidyl peptidase 4	HMOX1	Its expression increased in response to artesunate-induced ferroptosis, indicating activation of ROS-mediated signaling pathways.
	AIFM2	Apoptosis inducing factor mitochondria associated 2	CDKN2A	Cyclin dependent kinase inhibitor 2A	TF	Its expression is decreased in patients.
	ZFP36	ZFP36 ring finger protein	PEBP1	Phosphatidylethanolamine binding protein 1	FTL	Its expression is decreased in patients.
	CHMP5	Charged multivesicular body protein 5	ELAVL1	ELAV like RNA binding protein 1	RPL8	Significantly reduced in tumor tissues
	CHMP6	Charged multivesicular body protein 6	IFNG	Interferon gamma	ATP5MC3	Significantly reduced in tumor tissues
	CAV1	Caveolin 1	ANO6	Anoctamin 6	TFRC	Expression of this gene is increased in patients.
			HMGB1	High mobility group box 1	FTH1	An increase of endogenous FTH1 level during ferroptosis. Degradation of FTH1 protein upon ferroptosis induction.
			YY1AP1	YY1 associated protein 1	DRD5	Ferroptotic erastin induces DRD5 gene expression in ferroptosis.
			EGLN2	Egl-9 family hypoxia inducible factor 2	DRD4	Antiferroptotic dopamine suppressed dopamine receptor D4 protein degradation. Ferroptotic erastin promotes DRD4 protein degradation.
			MIOX	Myo-inositol oxygenase	MAP3K5	Cold stress evokes ferroptosis, and the ASK1鈥恜38 pathway is activated downstream of lipid peroxide, leading to the cell death. ASK1鈥恜38 axis is also activated in the erastin鈥恑nduced ferroptosis model.
			TAZ	Tafazzin	MAPK14	Cold stress evokes ferroptosis, and the ASK1鈥恜38 pathway is activated downstream of lipid peroxide, leading to the cell death. ASK1鈥恜38 axis is also activated in the erastin鈥恑nduced ferroptosis model.
			MTDH	Metadherin	SLC2A1	Increased at LSH overexpression. Decreased at LSH knockdown. LSH can inhibit ferroptosis.
			FBXW7	F-box and WD repeat domain containing 7	SLC2A3	Decreased at LSH knockdown. LSH can inhibit ferroptosis.
			PANX1	Pannexin 1	SLC2A6	Increased at LSH overexpression. Decreased at LSH knockdown. LSH can inhibit ferroptosis.
			DNAJB6	DnaJ heat shock protein family (Hsp40) member B6	SLC2A8	Decreased at LSH knockdown. LSH can inhibit ferroptosis.
			CARS1	Cysteinyl-tRNA synthetase 1	SLC2A12	Increased at LSH overexpression. Decreased at LSH knockdown. LSH can inhibit ferroptosis.
					GLUT13	Increased at LSH overexpression. Decreased at LSH knockdown. LSH can inhibit ferroptosis.
references	gene	Name	Function
ref1	ACSL4	Acyl-CoA Synthetase Long-Chain Family Member 4	Converts free fatty acids into fatty CoA ester, required for ferroptosis
ref1	AKRICI-3	Aldo-Keto Reductase Family 1 Member C1	Involved in eliminating end products of lipid peroxidation
ref1	ALOXs	Lipoxygenases	Involved in peroxidation of polyunsaturated fatty acids in ferroptosis contexts
ref1	ATP5G3	ATP synthase, H+transporting, mitochondrial Fo complex subunitC3(subunit9)	Knockdown suppresses erastin-induced ferroptosis
ref1	CARS	Cysteinyl tRNA synthetase	Knockdown causes increased transsulfuration pathway activity, and resistance to ferroptosis induced by system xcinhibitors
ref1	CBS	Cystathionine beta synthase	Marker of transsulfuration pathway activity
ref1	CD44v	CD44 molecule	Stabilizes system xc- expression
ref1	CHAC1	ChaC Glutathione Specific Gamma Glutamylcyclotransferase 1	Induced by system xc-inhibitors
ref1	CISD1	CDGSH iron sulfur domain 1	Regulates mitochondrial iron abundance
ref1	CS	Citrate synthase	Knockdown suppresses erastin-induced ferroptosis
ref1	DPP4	Dipeptidyl-dippeptidase-4	Promotes lipid peroxidation through NOXs
ref1	FANCD2	Fanconi anemia complementation group D2	Suppresses ferroptosis
ref1	GCLC	Glutamate-cysteine ligase	Biosynthesis of glutathione
ref1	GCLM	Glutamate-cysteine ligase	Biosynthesis of glutathione
ref1	GLS2	Glutaminase 2	Required for glutaminolysis and ferroptosis
ref1	GPX4	Glutathione peroxidase 4	Reduces membrane phospholipid hydroperoxides to suppress ferroptosis
ref1	GSS	Glutathione synthetase	Biosynthesis of glutathione
ref1	HMGCR	3-Hydroxy-3-Methylglutaryl-CoA Reductase	Catalyzes rate-limiting step in mevalonate-derived terpene biosynthesis, including CoQ10
ref1	HSPB1	Heat shock protein beta	Regulates iron uptake an GPX4 abundance
ref1	HSPB5	Heat shock protein beta	Regulates iron uptake an GPX4 abundance
ref1	KOD	Kiss of death	Induced during ferroptosis in response to heat stress in Arabidopsis
ref1	LPCAT3	Lysophosphatidylcholine Acyltransferase 3	Involved in biosynthesis of phospholipids, required for ferroptosis
ref1	MT1G	Metallothionein-1G	Metal-binding protein
ref1	NCOA4	Nuclear Receptor Coactivator 4	Involved in ferritinophagy and control of free iron abundance; promotes ferroptosis
ref1	NFE2L2	Nuclear factor, erythroid 2 like 2	Encodes NRF2, a master regulator of anti-oxidant responses that drives resistance to ferroptosis
ref1	PTGS2	Prostaglandin-Endoperoxide Synthase 2	Induced by GPX4 inhibitors
ref1	RPL8	Ribosomal protein L8	Knockdown suppresses erastin-induced ferroptosis
ref1	SAT1	Spermidine/Spermine N1-Acetyltransferase 1	Promotes lipid peroxidation, possibly through lipoxygeneses
ref1	SLC7A11	Solute carrier family 7 member 11	Encodes a component of system xc-, requires for cystine import; also induced in response to system xc- inhibitors
ref1	SQS	Squalene synthase	Involved in biosynthesis of mevalonate-derived terpenes; impacts coQ10 synthesis
ref1	TFRC	Transferrin receptor	Imports iron into cells; promotes ferroptosis
ref1	TP53	Tumor protein 53	Represses SLC7A11 to promote ferroptosis as a tumor suppression mechanism
ref1	TTC35	ER membrane protein complex subunit 2	Knockdown suppresses erastin-induced ferroptosis
ref1	EMC2	ER membrane protein complex subunit 2	Knockdown suppresses erastin-induced ferroptosis
ref2	FSP1	ferroptosis suppressor protein 1	a potent ferroptosis resistance factor.
ref3	Nrf2	nuclear erythroid 2-related factor 2	nuclear transcription factor
ref3	LSH	lymphoid-specific helicase	member of the SNF2 helicase family of chromatin-remodelling proteins
ref3	TFR1	transferrin receptor 1	type II transmembrane glycoprotein that binds transferrin
ref4	PHKG2	phosphorylase kinase, g2	activates glycogen phosphorylase to release glucose-1-phosphate from glycogen
ref4	IREB2	iron response element-binding protein 2	RNA-binding protein that regulates iron levels in the cells by regulating the translation and stability of mRNAs that affect iron homeostasis upon iron depletion
ref4	HSBP1	heat-shock 27-kDa protein 1	activated in heat stress response by heat-shock factor 1 (HSF1)
ref4	HMOX1	heme oxygenase 1	catalyzes the degradation of heme to biliverdin, CO, and Fe2+
ref4	ACO1	aconitase 1	iron-sulfur protein that converses citrate to isocitrate, controls iron inside cell
ref4	FTH1	ferritin heavy chain 1	subunit of major intracellular iron storage protein
ref4	NFS1	cysteine desulfurase	enzyme involved in synthesizing iron-sulfur clusters using sulfur from cysteine
ref4	ACSF2	acyl-CoA synthetase family member 2	regulation of mitochondrial fatty acid metabolism
ref4	ACSL3	acyl-CoA synthetase longchain family member 3	converts exogenous monounsaturated fatty acids (MUFAs) into fatty acyl-CoAs
ref4	ACACA	Acetyl-CoA carboxylase alpha	Converts acetyl-CoA to malonyl-CoA, the rate-limiting step in fatty acid synthesis
ref4	AKR1C	aldo-keto reductase family 1 member C1	regulate the detoxification of oxidative lipid breakdown products
ref4	LOX	lipoxygenase-12/15	catalyzes the dioxygenation of polyunsaturated fatty acids in lipids
ref4	PEBP1	phosphatidylethanolaminebinding protein 1	protein scaffold
ref4	ZEB1	zinc finger E-box-binding homeobox 1	EMT regulator and lipogenic factor
ref4	FDFT1	farnesyldiphosphate farnesyltransferase 1	responsible for synthesis of squalene and involved in cholesterol synthesis
ref4	SQLE	squalene monooxygenase	catalyzes the conversion of squalene to squalene-2,3-epoxide and involved in cholesterol synthesis
ref4	FADS2	fatty acid desaturase 2/acyl-CoA 6-desaturase	involved in biosynthesis of highly unsaturated fatty acids, desaturates palmitate to produce the monounsaturated fatty acid sapienate
ref4	NRF2	nuclear factor erythroid 2-related factor 2	key regulator of anti-oxidant response including the expression of system XC-
ref4	KEAP1	kelch-like ECH- associated protein 1	binds to and regulates NRF2 by keeping its levels at control
ref4	NQO1	quinone oxidoreductase-1	reduces quinones to hydroquinones
ref4	NOX	NADPH oxidase	superoxide-producing enzymes
ref4	ABCC1/MRP1	multidrug-resistance protein 1	mediates GSH and chemotherapeutics efflux from cells
ref4	SLC1A5	solute carrier family 1 member 5	amino acid transporter feeding glutaminolysis
ref4	GOT1	glutamic-oxaloacetic transaminase 1	involved in synthesis of a-ketoglutarate from glutamate
ref4	G6PD	glucose-6-phosphate dehydrogenase	involved in pentose phosphate pathway
ref4	PGD	phosphoglycerate dehydrogenase	involved in pentose phosphate pathway
ref4	BAP1	BRCA1-associated protein 1	nuclear deubiquitinating epigenetically regulates gene expression
ref4	CDKN1A	cyclin-dependent kinase (CDK) inhibitor 1A (p21)	inhibits CDK causing cell-cycle arrest
ref4	SOCS1	suppressor of cytokine signaling 1	cytokine-induced negative regulators of cytokine signaling
ref4	TP63	ΔN tumor protein 63a	oncogene
ref4	OTUB1	ovarian tumor (OTU) family member deubiquitinase	directly interacts with SLC7A11 and regulates SLC7A11 stability
